# Supplementary material for: Effect of zinc oxide nanoparticle supplementation on parasite infection and rumen environment of grazing lambs
Source: Front Vet Sci. 2025 Oct 30;12:1684585. doi: 10.3389/fvets.2025.1684585 (PMC12611691; doi:10.3389/fvets.2025.1684585)
Supplement: Supplementary file 1 [file Table_1.xlsx]

## Sheet: rumen
ozn	ruminal papillae size	ruminal papillae homogenity	epithelium (keratinocyte layer)	lamina propria inflamation	inflamation cells type	epithelium inflamation	inflamation cells type	connective tissue edema	hyperemia (h) or extravasation (e)	other
K70	mostly thin and medium lenght	+/-	thin, flat, sections of balloon-shaped keratinocytes under a rough layer	+	limf	-	0	0	0	bc +
K71	mostly thin and medium lenght	+/-	thin, flat, sections of balloon-shaped keratinocytes under a rough layer	+	limf	-	0	0	0	bc +
K72	mostly thin and medium lenght	+/-	thin, flat, sections of balloon-shaped keratinocytes under a rough layer	+	limf	-	0	0	0	bc ++
K73	mostly medium and medium lenght	+/-	thin, flat, sections of balloon-shaped keratinocytes under a rough layer	+	limf	-	0	0	0	bc ++
K74	mostly medium and medium lenght	+/-	thin, flat, sections of balloon-shaped keratinocytes under a rough layer	+	limf	+	limf + neutr	++ and emphysema	0	bc ++ bact+
K75	degradation of papillae (varying degrees)	-	sections of balloon-shaped keratinocytes under a rough layer	+	limf	-	0	0	0	bc ++
K76	mostly medium and medium lenght	+/-	rough layer	+	limf	-	0	0	0	bc ++
K77	mostly medium and medium lenght	+/-	rough layer	+	limf	-	0	0	0	bc ++
K78	different lenght and size	-	thin, flat; section of rough leyer, and balooning of keratynocytes	+	limf	+	limf	0	0	bc ++
K79	mostly medium and medium lenght	+/-	thin, flat	++	limf	+	limf	0	0	bc +
Zn51	mostly thin and medium lenght	+/-	rough layer	+	limf	+	limf	0	0	bc ++
Zn52	different lenght and size	-	rough layer	+	limf	+	limf	0	0	bc ++
Zn53	different lenght and size	-	rough layer	+	limf	+	limf + eoz	0	0	bc ++
Zn54	different lenght and size	-	rough layer	+	limf	+	limf + eoz	0	0	bc +
Zn55	different lenght and size	-	rough layer	+	limf	+	limf + eoz	+	0	bc ++
Zn56	different lenght and size	-	rough layer	+	limf	+	limf + eoz	0	0	bc +
Zn57	mostly thin and long	+/-	rough layer	+	limf	+	limf + eoz	+	0	bc +
Zn58	different lenght and size, mostly short	-	thin, flat and rough layer	+	limf	+	limf + eoz	++	0	bc ++
Zn59	different lenght and size, mostly short	-	thin, flat and rough layer	+	limf	+	limf + eoz	++	0	bc ++
Zn60	degradation of papillae (varying degrees)	-	rough layer	+	limf	-	0	0	0	bc +
Č92	degradation of papillae (varying degrees)	-	rough layer	+	limf	-	0	0	0	bc +
Č93	mostly thin and medium lenght	+/-	rough layer and balooning of keratynocytes	+	limf	-	0	0	0	bc +++
Č94	different lenght and size	-	rough layer and balooning of keratynocytes	+/-	limf	-	0	0	0
Č95	different lenght and size	-	rough layer	+/-	limf	-	0	0	0	bc ++
Č96	different lenght and size	-	rough layer	+/-	limf	-	0	0	0	bc +
Č97	different lenght and size, mostly short	-/+	rough layer	-/+	limf	-	0	0	0	bc +
Č98	different lenght and size	+/-	rough layer	-/+	limf	-	0	0	0	bc ++
Č99	different lenght and size, mostly short	+/-	rough layer	-/+	limf	-	0	0	0	bc ++
Č100	different lenght and size, mostly short	+/-	rough layer	+/-	limf	-	0	0	0	bc ++

## Sheet: abomasum
	hypertrophy of mucosa	epithelial cell damage	hyperplasia of mucus - producing cells	dilatation of glands	damage of glands	inflamatory cell infiltration	inflamation cells type	haemorhages (h) or submucosal edema (o)	other				0 - no changes
K70	+	+	0	0	0	+	limf	0	mucosal edema +				1 - slightly changes
K71	0	+	0	0	0	++	limf	0					2- moderate changes
K72	+	+	0	0	0	++	limf	0					3 - significant changes
K73	+	+	0	0	0	+	limf	0	globular leucocytes +++
K74	0	+	0	0	0	+	limf		globular leucocytes +
K75	+	+	0	0	0	+	limf		globular leucocytes ++
K76	0	+	0	+	+	+	limf	o
K77	++	+	0	0	+	++	limf	0	globular leucocytes ++
K78	+	+	0	0	0	++	limf	o	globular leucocytes +
K79	+	+	0	+	0	++	limf	o	globular leucocytes +
Zn51	++	+	0	0	0	++	limf	0	globular leucocytes ++
Zn52	0	+	0	+	+	++	limf	o	mucosal edema + globular leucocytes ++
Zn53	0	+	0	0	0	+	limf	o	globular leucocytes +
Zn54	0	+	0	0	0	++	limf	0	mucosal edema + globular leucocytes ++
Zn55	+	+	0	+	0	++	limf	0	globular leucocytes ++
Zn56	+	+	0	+	0	++	limf	0	mucosal edema + globular leucocytes ++
Zn57	+	+	0	+	0	++	limf	0	globular leucocytes ++
Zn58	0	+	0	+	+	++	limf	o	globular leucocytes ++
Zn59	0	+	0	+	+	++	limf	0	globular leucocytes ++
Zn60	0	+	0	0	+	++	limf	0	globular leucocytes ++
Č92	0	+	0	0	0	++	eoz+limf (agr)	0	globular leucocytes ++
Č93	0	+	0	0	0	++	eoz+limf (agr)	0	globular leucocytes ++
Č94	0	+	0	0	0	++	eoz+limf (agr)	0	globular leucocytes ++
Č95	0	+	0	+	+	++	eoz+limf (agr)	0	globular leucocytes ++
Č96	0	+	0	+	0	++	eoz+limf (agr)	0	globular leucocytes +
Č97	+	+	0	+	0	++	eoz+limf (agr)	0	globular leucocytes +
Č98	+	+	0	0	0	++	eoz+limf (agr)	0	globular leucocytes +
Č99	+	+	0		+	++	eoz+limf (agr)	0	globular leucocytes + b.c. on the surface of mucosa
Č100	+	+	0		+	++	eoz+limf (agr)	0	globular leucocytes + b.c. in the submucosa mucosal edema +

## Sheet: liver
	inflammation	type of cells	necrosis	apoptosis	fibrosis	granuloma	vacuolisation	hyperaemia	widening of sinusoids	the presence of eosinophil clusters in the vessels	presens of adipoctes	other
K70		eos										4-5 eos
K71	+	limf & eos						+				perivascular
K72		eos										spread
K73	0
K74							+
K75
K76		limf & eos	+						+	+		periv & perid
K77	+	limf & eos										spread
K78	0
K79									+
Zn51	+	limf										spread peri
Zn52	+	limf										spread peri
Zn53	++	limf & eos					+		+			vac macrov inf peri
Zn54	+	limf & eos					+					vac peri inf
Zn55	+	limf & eos										spread
Zn56	+	limf & eos										spread & peri
Zn57	+++	limf & eos				+						coalescens & spread
Zn58	+++	limf & eos				+			+		+	coalescens & spread
Zn59	+	limf & eos						focal				spread & peri
Zn60	+	limf & eos										spread
Č92	+	limf					+					focal microv vac, periv inf
Č93	+	limf					+					focal microv vac, periv inf
Č94	+	limf & eos							+			spread & peri
Č95	0
Č96	+	limf										spread & peri
Č97	0
Č98	+	limf										spread & peri
Č99	+	limf & eos										spread & peri
Č100	++	limf & eos										spread & peri
	microv vac- microvesicles		macrov- macrovesicles
	periv inf - perivascular inflammation
	periv & perid - perivascular and periductal
