# Supplementary material for: Effect of zinc oxide nanoparticle supplementation on parasite infection and rumen environment of grazing lambs
Source: Front Vet Sci. 2025 Oct 30;12:1684585. doi: 10.3389/fvets.2025.1684585 (PMC12611691; doi:10.3389/fvets.2025.1684585)
Supplement: Supplementary file 2 [file Table_2.xlsx]

## Sheet: ALL
16 S V4					Butyrivibrio Proteoclasticus					Butyrivibrio Fibrisolvens					Fibrobacter Succinogenes					Prevotella Spp.					Ruminoccocus Albus					Ruminococcus Flavefaciens					Streptococcus Bovis					Total Methanognes
L.P.	Nazwa próby	Concentration	Rodzaj próby		L.P.	Nazwa próby	Concentration	Rodzaj próby		L.P.	Nazwa próby	Concentration	Rodzaj próby		L.P.	Nazwa próby	Concentration	Rodzaj próby		L.P.	Nazwa próby	Concentration	Rodzaj próby		L.P.	Nazwa próby	Concentration	Rodzaj próby		L.P.	Nazwa próby	Concentration	Rodzaj próby		L.P.	Nazwa próby	Concentration	Rodzaj próby		L.P.	Nazwa próby	Concentration	Rodzaj próby
1.	70 K	85400000	kontrolna		1.	70 K	724000	kontrolna		1.	70 K	1875000	kontrolna		1.	70 K	782500	kontrolna		1.	70 K	27450000	kontrolna		1.	70 K	77900	kontrolna		1.	70 K	14150	kontrolna		1.	70 K	1050	kontrolna		1.	70 K	7630000	kontrolna
2.	71 K	56450000	kontrolna		2.	71 K	782500	kontrolna		2.	71 K	3150000	kontrolna		2.	71 K	552500	kontrolna		2.	71 K	11550000	kontrolna		2.	71 K	218000	kontrolna		2.	71 K	40200	kontrolna		2.	71 K	5385	kontrolna		2.	71 K	4045000	kontrolna
3.	72 K	135000000	kontrolna		3.	72 K	1555000	kontrolna		3.	72 K	6350000	kontrolna		3.	72 K	76350	kontrolna		3.	72 K	56150000	kontrolna		3.	72 K	45900	kontrolna		3.	72 K	386	kontrolna		3.	72 K	37600	kontrolna		3.	72 K	3545000	kontrolna
4.	73 K	53800000	kontrolna		4.	73 K	176000	kontrolna		4.	73 K	569500	kontrolna		4.	73 K	82250	kontrolna		4.	73 K	23150000	kontrolna		4.	73 K	12200	kontrolna		4.	73 K	5280	kontrolna		4.	73 K	407	kontrolna		4.	73 K	2475000	kontrolna
5.	74 K	89050000	kontrolna		5.	74 K	199450	kontrolna		5.	74 K	813000	kontrolna		5.	74 K	2050000	kontrolna		5.	74 K	50600000	kontrolna		5.	74 K	73200	kontrolna		5.	74 K	24400	kontrolna		5.	74 K	347	kontrolna		5.	74 K	3100000	kontrolna
6.	75 K	103000000	kontrolna		6.	75 K	897500	kontrolna		6.	75 K	3800000	kontrolna		6.	75 K	736500	kontrolna		6.	75 K	55700000	kontrolna		6.	75 K	169500	kontrolna		6.	75 K	39250	kontrolna		6.	75 K	1065	kontrolna		6.	75 K	3645000	kontrolna
7.	76 K	127000000	kontrolna		7.	76 K	307500	kontrolna		7.	76 K	1920000	kontrolna		7.	76 K	195500	kontrolna		7.	76 K	118000000	kontrolna		7.	76 K	31250	kontrolna		7.	76 K	13200	kontrolna		7.	76 K	391.5	kontrolna		7.	76 K	4740000	kontrolna
8.	77 K	99100000	kontrolna		8.	77 K	591500	kontrolna		8.	77 K	1145000	kontrolna		8.	77 K	423000	kontrolna		8.	77 K	37250000	kontrolna		8.	77 K	85150	kontrolna		8.	77 K	36000	kontrolna		8.	77 K	647	kontrolna		8.	77 K	4085000	kontrolna
9.	78 K	59800000	kontrolna		9.	78 K	294250	kontrolna		9.	78 K	1945000	kontrolna		9.	78 K	587500	kontrolna		9.	78 K	21600000	kontrolna		9.	78 K	59950	kontrolna		9.	78 K	17350	kontrolna		9.	78 K	2335	kontrolna		9.	78 K	2410000	kontrolna
10.	79 K	63100000	kontrolna		10.	79 K	1746000	kontrolna		10.	79 K	2245000	kontrolna		10.	79 K	33400	kontrolna		10.	79 K	39250000	kontrolna		10.	79 K	37600	kontrolna		10.	79 K	145	kontrolna		10.	79 K	1010	kontrolna		10.	79 K	1305000	kontrolna
11.	51 Zn	81450000	eksperymentalna (CYNK)		11.	51 Zn	434000	eksperymentalna (CYNK)		11.	51 Zn	1080000	eksperymentalna (CYNK)		11.	51 Zn	378500	eksperymentalna (CYNK)		11.	51 Zn	35400000	eksperymentalna (CYNK)		11.	51 Zn	31900	eksperymentalna (CYNK)		11.	51 Zn	5705	eksperymentalna (CYNK)		11.	51 Zn	5550	eksperymentalna (CYNK)		11.	51 Zn	3835000	eksperymentalna (CYNK)
12.	52 Zn	52450000	eksperymentalna (CYNK)		12.	52 Zn	347000	eksperymentalna (CYNK)		12.	52 Zn	726500	eksperymentalna (CYNK)		12.	52 Zn	213500	eksperymentalna (CYNK)		12.	52 Zn	12050000	eksperymentalna (CYNK)		12.	52 Zn	32650	eksperymentalna (CYNK)		12.	52 Zn	3190	eksperymentalna (CYNK)		12.	52 Zn	6760	eksperymentalna (CYNK)		12.	52 Zn	2240000	eksperymentalna (CYNK)
13.	53 Zn	72950000	eksperymentalna (CYNK)		13.	53 Zn	1025000	eksperymentalna (CYNK)		13.	53 Zn	5290000	eksperymentalna (CYNK)		13.	53 Zn	77450	eksperymentalna (CYNK)		13.	53 Zn	16950000	eksperymentalna (CYNK)		13.	53 Zn	108000	eksperymentalna (CYNK)		13.	53 Zn	34250	eksperymentalna (CYNK)		13.	53 Zn	1510	eksperymentalna (CYNK)		13.	53 Zn	1575000	eksperymentalna (CYNK)
14.	54 Zn	56400000	eksperymentalna (CYNK)		14.	54 Zn	440000	eksperymentalna (CYNK)		14.	54 Zn	895000	eksperymentalna (CYNK)		14.	54 Zn	129000	eksperymentalna (CYNK)		14.	54 Zn	18200000	eksperymentalna (CYNK)		14.	54 Zn	27800	eksperymentalna (CYNK)		14.	54 Zn	5260	eksperymentalna (CYNK)		14.	54 Zn	745	eksperymentalna (CYNK)		14.	54 Zn	907500	eksperymentalna (CYNK)
15.	55 Zn	68300000	eksperymentalna (CYNK)		15.	55 Zn	299500	eksperymentalna (CYNK)		15.	55 Zn	878500	eksperymentalna (CYNK)		15.	55 Zn	299000	eksperymentalna (CYNK)		15.	55 Zn	22400000	eksperymentalna (CYNK)		15.	55 Zn	35700	eksperymentalna (CYNK)		15.	55 Zn	14400	eksperymentalna (CYNK)		15.	55 Zn	452.5	eksperymentalna (CYNK)		15.	55 Zn	2365000	eksperymentalna (CYNK)
16.	56 Zn	83350000	eksperymentalna (CYNK)		16.	56 Zn	293000	eksperymentalna (CYNK)		16.	56 Zn	2295000	eksperymentalna (CYNK)		16.	56 Zn	314000	eksperymentalna (CYNK)		16.	56 Zn	24250000	eksperymentalna (CYNK)		16.	56 Zn	7500	eksperymentalna (CYNK)		16.	56 Zn	6610	eksperymentalna (CYNK)		16.	56 Zn	1135.5	eksperymentalna (CYNK)		16.	56 Zn	988500	eksperymentalna (CYNK)
17.	57 Zn	86650000	eksperymentalna (CYNK)		17.	57 Zn	682500	eksperymentalna (CYNK)		17.	57 Zn	2065000	eksperymentalna (CYNK)		17.	57 Zn	1000000	eksperymentalna (CYNK)		17.	57 Zn	19750000	eksperymentalna (CYNK)		17.	57 Zn	62100	eksperymentalna (CYNK)		17.	57 Zn	9595	eksperymentalna (CYNK)		17.	57 Zn	611	eksperymentalna (CYNK)		17.	57 Zn	1675000	eksperymentalna (CYNK)
18.	58 Zn	93550000	eksperymentalna (CYNK)		18.	58 Zn	345500	eksperymentalna (CYNK)		18.	58 Zn	810000	eksperymentalna (CYNK)		18.	58 Zn	1885000	eksperymentalna (CYNK)		18.	58 Zn	32250000	eksperymentalna (CYNK)		18.	58 Zn	67700	eksperymentalna (CYNK)		18.	58 Zn	16700	eksperymentalna (CYNK)		18.	58 Zn	631	eksperymentalna (CYNK)		18.	58 Zn	3230000	eksperymentalna (CYNK)
19.	59 Zn	52450000	eksperymentalna (CYNK)		19.	59 Zn	225500	eksperymentalna (CYNK)		19.	59 Zn	615500	eksperymentalna (CYNK)		19.	59 Zn	471500	eksperymentalna (CYNK)		19.	59 Zn	11450000	eksperymentalna (CYNK)		19.	59 Zn	58050	eksperymentalna (CYNK)		19.	59 Zn	1420	eksperymentalna (CYNK)		19.	59 Zn	387	eksperymentalna (CYNK)		19.	59 Zn	2355000	eksperymentalna (CYNK)
20.	60 Zn	100250000	eksperymentalna (CYNK)		20.	60 Zn	1100000	eksperymentalna (CYNK)		20.	60 Zn	4045000	eksperymentalna (CYNK)		20.	60 Zn	938500	eksperymentalna (CYNK)		20.	60 Zn	26200000	eksperymentalna (CYNK)		20.	60 Zn	54900	eksperymentalna (CYNK)		20.	60 Zn	2735	eksperymentalna (CYNK)		20.	60 Zn	681	eksperymentalna (CYNK)		20.	60 Zn	3655000	eksperymentalna (CYNK)
21.	92 C	23850000	eksperymentalna (CYKORIA)		21.	92 C	51400	eksperymentalna (CYKORIA)		21.	92 C	942500	eksperymentalna (CYKORIA)		21.	92 C	4555	eksperymentalna (CYKORIA)		21.	92 C	5825000	eksperymentalna (CYKORIA)		21.	92 C	1095	eksperymentalna (CYKORIA)		21.	92 C	20.6	eksperymentalna (CYKORIA)		21.	92 C	154.5	eksperymentalna (CYKORIA)		21.	92 C	2000000	eksperymentalna (CYKORIA)
22.	93 C	33400000	eksperymentalna (CYKORIA)		22.	93 C	58850	eksperymentalna (CYKORIA)		22.	93 C	313500	eksperymentalna (CYKORIA)		22.	93 C	18950	eksperymentalna (CYKORIA)		22.	93 C	4685000	eksperymentalna (CYKORIA)		22.	93 C	5425	eksperymentalna (CYKORIA)		22.	93 C	281.5	eksperymentalna (CYKORIA)		22.	93 C	839	eksperymentalna (CYKORIA)		22.	93 C	3390000	eksperymentalna (CYKORIA)
23.	94 C	167500000	eksperymentalna (CYKORIA)		23.	94 C	794000	eksperymentalna (CYKORIA)		23.	94 C	3245000	eksperymentalna (CYKORIA)		23.	94 C	234.5	eksperymentalna (CYKORIA)		23.	94 C	159500000	eksperymentalna (CYKORIA)		23.	94 C	3240	eksperymentalna (CYKORIA)		23.	94 C	35	eksperymentalna (CYKORIA)		23.	94 C	205000	eksperymentalna (CYKORIA)		23.	94 C	846000	eksperymentalna (CYKORIA)
24.	95 C	30300000	eksperymentalna (CYKORIA)		24.	95 C	69500	eksperymentalna (CYKORIA)		24.	95 C	942500	eksperymentalna (CYKORIA)		24.	95 C	7635	eksperymentalna (CYKORIA)		24.	95 C	8620000	eksperymentalna (CYKORIA)		24.	95 C	2625	eksperymentalna (CYKORIA)		24.	95 C	112.75	eksperymentalna (CYKORIA)		24.	95 C	292	eksperymentalna (CYKORIA)		24.	95 C	1530000	eksperymentalna (CYKORIA)
25.	96 C	4330000	eksperymentalna (CYKORIA)		25.	96 C	1540	eksperymentalna (CYKORIA)		25.	96 C	27250	eksperymentalna (CYKORIA)		25.	96 C	3025	eksperymentalna (CYKORIA)		25.	96 C	832500	eksperymentalna (CYKORIA)		25.	96 C	855.5	eksperymentalna (CYKORIA)		25.	96 C	62.4	eksperymentalna (CYKORIA)		25.	96 C	1.97	eksperymentalna (CYKORIA)		25.	96 C	1600000	eksperymentalna (CYKORIA)
26.	97 C	48750000	eksperymentalna (CYKORIA)		26.	97 C	264000	eksperymentalna (CYKORIA)		26.	97 C	272000	eksperymentalna (CYKORIA)		26.	97 C	36950	eksperymentalna (CYKORIA)		26.	97 C	40450000	eksperymentalna (CYKORIA)		26.	97 C	25150	eksperymentalna (CYKORIA)		26.	97 C	358	eksperymentalna (CYKORIA)		26.	97 C	502.5	eksperymentalna (CYKORIA)		26.	97 C	1047500	eksperymentalna (CYKORIA)
27.	98 C	33200000	eksperymentalna (CYKORIA)		27.	98 C	20400	eksperymentalna (CYKORIA)		27.	98 C	153000	eksperymentalna (CYKORIA)		27.	98 C	9515	eksperymentalna (CYKORIA)		27.	98 C	7200000	eksperymentalna (CYKORIA)		27.	98 C	3080	eksperymentalna (CYKORIA)		27.	98 C	299	eksperymentalna (CYKORIA)		27.	98 C	221	eksperymentalna (CYKORIA)		27.	98 C	5150000	eksperymentalna (CYKORIA)
28.	99 C	65800000	eksperymentalna (CYKORIA)		28.	99 C	146000	eksperymentalna (CYKORIA)		28.	99 C	216000	eksperymentalna (CYKORIA)		28.	99 C	335500	eksperymentalna (CYKORIA)		28.	99 C	39400000	eksperymentalna (CYKORIA)		28.	99 C	2530	eksperymentalna (CYKORIA)		28.	99 C	254	eksperymentalna (CYKORIA)		28.	99 C	68.4	eksperymentalna (CYKORIA)		28.	99 C	2085000	eksperymentalna (CYKORIA)
29.	100 C	182000000	eksperymentalna (CYKORIA)		29.	100 C	785000	eksperymentalna (CYKORIA)		29.	100 C	2195000	eksperymentalna (CYKORIA)		29.	100 C	27100	eksperymentalna (CYKORIA)		29.	100 C	182500000	eksperymentalna (CYKORIA)		29.	100 C	364000	eksperymentalna (CYKORIA)		29.	100 C	368.5	eksperymentalna (CYKORIA)		29.	100 C	222	eksperymentalna (CYKORIA)		29.	100 C	689000	eksperymentalna (CYKORIA)

## Sheet: 16 S V4
16 S V4
L.P.	Nazwa próby	Concentration	Rodzaj próby			Kontrola	Cynk	Cykoria
1.	70 K	85400000	kontrolna			87170000	74780000	66570000
2.	71 K	56450000	kontrolna
3.	72 K	135000000	kontrolna
4.	73 K	53800000	kontrolna
5.	74 K	89050000	kontrolna
6.	75 K	103000000	kontrolna
7.	76 K	127000000	kontrolna
8.	77 K	99100000	kontrolna
9.	78 K	59800000	kontrolna
10.	79 K	63100000	kontrolna
11.	51 Zn	81450000	eksperymentalna (CYNK)
12.	52 Zn	52450000	eksperymentalna (CYNK)
13.	53 Zn	72950000	eksperymentalna (CYNK)
14.	54 Zn	56400000	eksperymentalna (CYNK)
15.	55 Zn	68300000	eksperymentalna (CYNK)
16.	56 Zn	83350000	eksperymentalna (CYNK)
17.	57 Zn	86650000	eksperymentalna (CYNK)
18.	58 Zn	93550000	eksperymentalna (CYNK)
19.	59 Zn	52450000	eksperymentalna (CYNK)
20.	60 Zn	100250000	eksperymentalna (CYNK)
21.	92 C	23850000	eksperymentalna (CYKORIA)
22.	93 C	33400000	eksperymentalna (CYKORIA)
23.	94 C	167500000	eksperymentalna (CYKORIA)
24.	95 C	30300000	eksperymentalna (CYKORIA)
25.	96 C	4330000	eksperymentalna (CYKORIA)
26.	97 C	48750000	eksperymentalna (CYKORIA)
27.	98 C	33200000	eksperymentalna (CYKORIA)
28.	99 C	65800000	eksperymentalna (CYKORIA)
29.	100 C	192000000	eksperymentalna (CYKORIA)

## Sheet: Butyr_Proteo
Butyrivibrio Proteoclasticus
L.P.	Nazwa próby	Concentration	Rodzaj próby	ButyrProteo/16 S V4			Kontrola	Cynk	Cykoria
1.	70 K	724000	kontrolna	0.00847775			0.00890637	0.00685384	0.00262711
2.	71 K	782500	kontrolna	0.0138618
3.	72 K	1555000	kontrolna	0.0115185
4.	73 K	176000	kontrolna	0.00327138
5.	74 K	199450	kontrolna	0.00223975
6.	75 K	897500	kontrolna	0.00871359
7.	76 K	307500	kontrolna	0.00242126
8.	77 K	591500	kontrolna	0.00596872
9.	78 K	294250	kontrolna	0.00492057
10.	79 K	1746000	kontrolna	0.0276704
11.	51 Zn	434000	eksperymentalna (CYNK)	0.00532842
12.	52 Zn	347000	eksperymentalna (CYNK)	0.00661582
13.	53 Zn	1025000	eksperymentalna (CYNK)	0.0140507
14.	54 Zn	440000	eksperymentalna (CYNK)	0.00780142
15.	55 Zn	299500	eksperymentalna (CYNK)	0.00438507
16.	56 Zn	293000	eksperymentalna (CYNK)	0.0035153
17.	57 Zn	682500	eksperymentalna (CYNK)	0.00787651
18.	58 Zn	345500	eksperymentalna (CYNK)	0.00369321
19.	59 Zn	225500	eksperymentalna (CYNK)	0.00429933
20.	60 Zn	1100000	eksperymentalna (CYNK)	0.0109726
21.	92 C	51400	eksperymentalna (CYKORIA)	0.00215514
22.	93 C	58850	eksperymentalna (CYKORIA)	0.00176198
23.	94 C	794000	eksperymentalna (CYKORIA)	0.0047403
24.	95 C	69500	eksperymentalna (CYKORIA)	0.00229373
25.	96 C	1540	eksperymentalna (CYKORIA)	0.000355658
26.	97 C	264000	eksperymentalna (CYKORIA)	0.00541538
27.	98 C	20400	eksperymentalna (CYKORIA)	0.000614458
28.	99 C	146000	eksperymentalna (CYKORIA)	0.00221884
29.	100 C	785000	eksperymentalna (CYKORIA)	0.00408854

## Sheet: Butyr_Fibr
Butyrivibrio Fibrisolvens
L.P.	Nazwa próby	Concentration	Rodzaj próby	ButyrFibr/16 S V4			Kontrola	Cynk	Cykoria
1.	70 K	1875000	kontrolna	0.0219555			0.0276178	0.0240466	0.0145088
2.	71 K	3150000	kontrolna	0.0558016
3.	72 K	6350000	kontrolna	0.047037
4.	73 K	569500	kontrolna	0.0105855
5.	74 K	813000	kontrolna	0.0091297
6.	75 K	3800000	kontrolna	0.0368932
7.	76 K	1920000	kontrolna	0.0151181
8.	77 K	1145000	kontrolna	0.011554
9.	78 K	1945000	kontrolna	0.0325251
10.	79 K	2245000	kontrolna	0.0355784
11.	51 Zn	1080000	eksperymentalna (CYNK)	0.0132597
12.	52 Zn	726500	eksperymentalna (CYNK)	0.0138513
13.	53 Zn	5290000	eksperymentalna (CYNK)	0.0725154
14.	54 Zn	895000	eksperymentalna (CYNK)	0.0158688
15.	55 Zn	878500	eksperymentalna (CYNK)	0.0128624
16.	56 Zn	2295000	eksperymentalna (CYNK)	0.0275345
17.	57 Zn	2065000	eksperymentalna (CYNK)	0.0238315
18.	58 Zn	810000	eksperymentalna (CYNK)	0.00865847
19.	59 Zn	615500	eksperymentalna (CYNK)	0.011735
20.	60 Zn	4045000	eksperymentalna (CYNK)	0.0403491
21.	92 C	942500	eksperymentalna (CYKORIA)	0.0395178
22.	93 C	313500	eksperymentalna (CYKORIA)	0.00938623
23.	94 C	3245000	eksperymentalna (CYKORIA)	0.0193731
24.	95 C	942500	eksperymentalna (CYKORIA)	0.0311056
25.	96 C	27250	eksperymentalna (CYKORIA)	0.0062933
26.	97 C	272000	eksperymentalna (CYKORIA)	0.00557949
27.	98 C	153000	eksperymentalna (CYKORIA)	0.00460843
28.	99 C	216000	eksperymentalna (CYKORIA)	0.00328267
29.	100 C	2195000	eksperymentalna (CYKORIA)	0.0114323

## Sheet: Fibro_Succ
Fibrobacter Succinogenes
L.P.	Nazwa próby	Concentration	Rodzaj próby	FibroSucc/16 S V4			Kontrola	Cynk	Cykoria
1.	70 K	782500	kontrolna	0.00916276			0.00673773	0.00702529	0.000888313
2.	71 K	552500	kontrolna	0.00978742
3.	72 K	76350	kontrolna	0.000565556
4.	73 K	82250	kontrolna	0.00152881
5.	74 K	2050000	kontrolna	0.0230208
6.	75 K	736500	kontrolna	0.00715049
7.	76 K	195500	kontrolna	0.00153937
8.	77 K	423000	kontrolna	0.00426842
9.	78 K	587500	kontrolna	0.00982441
10.	79 K	33400	kontrolna	0.000529319
11.	51 Zn	378500	eksperymentalna (CYNK)	0.00464702
12.	52 Zn	213500	eksperymentalna (CYNK)	0.00407054
13.	53 Zn	77450	eksperymentalna (CYNK)	0.00106169
14.	54 Zn	129000	eksperymentalna (CYNK)	0.00228723
15.	55 Zn	299000	eksperymentalna (CYNK)	0.00437775
16.	56 Zn	314000	eksperymentalna (CYNK)	0.00376725
17.	57 Zn	1000000	eksperymentalna (CYNK)	0.0115407
18.	58 Zn	1885000	eksperymentalna (CYNK)	0.0201497
19.	59 Zn	471500	eksperymentalna (CYNK)	0.00898951
20.	60 Zn	938500	eksperymentalna (CYNK)	0.0093616
21.	92 C	4555	eksperymentalna (CYKORIA)	0.000190985
22.	93 C	18950	eksperymentalna (CYKORIA)	0.000567365
23.	94 C	234.5	eksperymentalna (CYKORIA)	1.4e-06
24.	95 C	7635	eksperymentalna (CYKORIA)	0.00025198
25.	96 C	3025	eksperymentalna (CYKORIA)	0.000698614
26.	97 C	36950	eksperymentalna (CYKORIA)	0.000757949
27.	98 C	9515	eksperymentalna (CYKORIA)	0.000286596
28.	99 C	335500	eksperymentalna (CYKORIA)	0.00509878
29.	100 C	27100	eksperymentalna (CYKORIA)	0.000141146

## Sheet: Prevot_Spp
Prevotella Spp.
L.P.	Nazwa próby	Concentration	Rodzaj próby	PrevotSpp/16 S V4			Kontrola	Cynk	Cykoria
1.	70 K	27450000	kontrolna	0.321429			0.47695	0.289063	0.489935
2.	71 K	11550000	kontrolna	0.204606		SD	0.201603	0.0692682	0.343001
3.	72 K	56150000	kontrolna	0.415926
4.	73 K	23150000	kontrolna	0.430297
5.	74 K	50600000	kontrolna	0.56822
6.	75 K	55700000	kontrolna	0.540777
7.	76 K	118000000	kontrolna	0.929134
8.	77 K	37250000	kontrolna	0.375883
9.	78 K	21600000	kontrolna	0.361204
10.	79 K	39250000	kontrolna	0.622029
11.	51 Zn	35400000	eksperymentalna (CYNK)	0.434622
12.	52 Zn	12050000	eksperymentalna (CYNK)	0.229743
13.	53 Zn	16950000	eksperymentalna (CYNK)	0.232351
14.	54 Zn	18200000	eksperymentalna (CYNK)	0.322695
15.	55 Zn	22400000	eksperymentalna (CYNK)	0.327965
16.	56 Zn	24250000	eksperymentalna (CYNK)	0.290942
17.	57 Zn	19750000	eksperymentalna (CYNK)	0.227928
18.	58 Zn	32250000	eksperymentalna (CYNK)	0.344735
19.	59 Zn	11450000	eksperymentalna (CYNK)	0.218303
20.	60 Zn	26200000	eksperymentalna (CYNK)	0.261347
21.	92 C	5825000	eksperymentalna (CYKORIA)	0.244235
22.	93 C	4685000	eksperymentalna (CYKORIA)	0.140269
23.	94 C	159500000	eksperymentalna (CYKORIA)	0.952239
24.	95 C	8620000	eksperymentalna (CYKORIA)	0.284488
25.	96 C	832500	eksperymentalna (CYKORIA)	0.192263
26.	97 C	40450000	eksperymentalna (CYKORIA)	0.829744
27.	98 C	7200000	eksperymentalna (CYKORIA)	0.216867
28.	99 C	39400000	eksperymentalna (CYKORIA)	0.598784
29.	100 C	182500000	eksperymentalna (CYKORIA)	0.950521

## Sheet: Rumino_Albus
Ruminoccocus Albus
L.P.	Nazwa próby	Concentration	Rodzaj próby	RuminoAlbus/16 S V4			Kontrola	Cynk	Cykoria
1.	70 K	77900	kontrolna	0.000912178			0.00105121	0.000669495	0.000339427
2.	71 K	218000	kontrolna	0.00386182
3.	72 K	45900	kontrolna	0.00034
4.	73 K	12200	kontrolna	0.000226766
5.	74 K	73200	kontrolna	0.00082201
6.	75 K	169500	kontrolna	0.00164563
7.	76 K	31250	kontrolna	0.000246063
8.	77 K	85150	kontrolna	0.000859233
9.	78 K	59950	kontrolna	0.00100251
10.	79 K	37600	kontrolna	0.00059588
11.	51 Zn	31900	eksperymentalna (CYNK)	0.000391651
12.	52 Zn	32650	eksperymentalna (CYNK)	0.000622498
13.	53 Zn	108000	eksperymentalna (CYNK)	0.00148047
14.	54 Zn	27800	eksperymentalna (CYNK)	0.000492908
15.	55 Zn	35700	eksperymentalna (CYNK)	0.000522694
16.	56 Zn	7500	eksperymentalna (CYNK)	8.9982e-05
17.	57 Zn	62100	eksperymentalna (CYNK)	0.000716676
18.	58 Zn	67700	eksperymentalna (CYNK)	0.000723677
19.	59 Zn	58050	eksperymentalna (CYNK)	0.00110677
20.	60 Zn	54900	eksperymentalna (CYNK)	0.000547631
21.	92 C	1095	eksperymentalna (CYKORIA)	4.59119e-05
22.	93 C	5425	eksperymentalna (CYKORIA)	0.000162425
23.	94 C	3240	eksperymentalna (CYKORIA)	1.93433e-05
24.	95 C	2625	eksperymentalna (CYKORIA)	8.66337e-05
25.	96 C	855.5	eksperymentalna (CYKORIA)	0.000197575
26.	97 C	25150	eksperymentalna (CYKORIA)	0.000515897
27.	98 C	3080	eksperymentalna (CYKORIA)	9.27711e-05
28.	99 C	2530	eksperymentalna (CYKORIA)	3.84498e-05
29.	100 C	364000	eksperymentalna (CYKORIA)	0.00189583

## Sheet: Rumino_Flav
Ruminococcus Flavefaciens
L.P.	Nazwa próby	Concentration	Rodzaj próby	RuminoFlav/16 S V4			Kontrola	Cynk	Cykoria
1.	70 K	14150	kontrolna	0.000165691			0.000239354	0.000132737	5.52912e-06
2.	71 K	40200	kontrolna	0.000712135
3.	72 K	386	kontrolna	2.85926e-06
4.	73 K	5280	kontrolna	9.81413e-05
5.	74 K	24400	kontrolna	0.000274003
6.	75 K	39250	kontrolna	0.000381068
7.	76 K	13200	kontrolna	0.000103937
8.	77 K	36000	kontrolna	0.000363269
9.	78 K	17350	kontrolna	0.000290134
10.	79 K	145	kontrolna	2.29794e-06
11.	51 Zn	5705	eksperymentalna (CYNK)	7.0043e-05
12.	52 Zn	3190	eksperymentalna (CYNK)	6.08198e-05
13.	53 Zn	34250	eksperymentalna (CYNK)	0.0004695
14.	54 Zn	5260	eksperymentalna (CYNK)	9.32624e-05
15.	55 Zn	14400	eksperymentalna (CYNK)	0.000210835
16.	56 Zn	6610	eksperymentalna (CYNK)	7.93041e-05
17.	57 Zn	9595	eksperymentalna (CYNK)	0.000110733
18.	58 Zn	16700	eksperymentalna (CYNK)	0.000178514
19.	59 Zn	1420	eksperymentalna (CYNK)	2.70734e-05
20.	60 Zn	2735	eksperymentalna (CYNK)	2.72818e-05
21.	92 C	20.6	eksperymentalna (CYKORIA)	8.63732e-07
22.	93 C	281.5	eksperymentalna (CYKORIA)	8.42814e-06
23.	94 C	35	eksperymentalna (CYKORIA)	2.08955e-07
24.	95 C	112.75	eksperymentalna (CYKORIA)	3.72112e-06
25.	96 C	62.4	eksperymentalna (CYKORIA)	1.44111e-05
26.	97 C	358	eksperymentalna (CYKORIA)	7.34359e-06
27.	98 C	299	eksperymentalna (CYKORIA)	9.00602e-06
28.	99 C	254	eksperymentalna (CYKORIA)	3.86018e-06
29.	100 C	368.5	eksperymentalna (CYKORIA)	1.91927e-06

## Sheet: Strepto_Bov
Streptococcus Bovis
L.P.	Nazwa próby	Concentration	Rodzaj próby	StreptoBov/16 S V4			Kontrola	Cynk	Cykoria
1.	70 K	105000	kontrolna	0.00122951			0.00357302	0.0193063	0.0134468
2.	71 K	170000	kontrolna	0.00301151
3.	72 K	233500	kontrolna	0.00172963
4.	73 K	149950	kontrolna	0.00278717
5.	74 K	61100	kontrolna	0.000686131
6.	75 K	28748.5	kontrolna	0.000279112
7.	76 K	120.75	kontrolna	9.50787e-07
8.	77 K	530022	kontrolna	0.00534836
9.	78 K	725000	kontrolna	0.0121237
10.	79 K	538500	kontrolna	0.00853407
11.	51 Zn	394500	eksperymentalna (CYNK)	0.00484346
12.	52 Zn	101000	eksperymentalna (CYNK)	0.00192564
13.	53 Zn	81550	eksperymentalna (CYNK)	0.00111789
14.	54 Zn	31565.6	eksperymentalna (CYNK)	0.000559675
15.	55 Zn	24715.6	eksperymentalna (CYNK)	0.000361869
16.	56 Zn	50250	eksperymentalna (CYNK)	0.000602879
17.	57 Zn	5025550	eksperymentalna (CYNK)	0.0579983
18.	58 Zn	5.00001e+06	eksperymentalna (CYNK)	0.0534475
19.	59 Zn	1.82001e+06	eksperymentalna (CYNK)	0.0346999
20.	60 Zn	3760000	eksperymentalna (CYNK)	0.0375062
21.	92 C	2217500	eksperymentalna (CYKORIA)	0.0929769
22.	93 C	555000	eksperymentalna (CYKORIA)	0.0166168
23.	94 C	298600	eksperymentalna (CYKORIA)	0.00178269
24.	95 C	38700	eksperymentalna (CYKORIA)	0.00127723
25.	96 C	29300	eksperymentalna (CYKORIA)	0.00676674
26.	97 C	22100	eksperymentalna (CYKORIA)	0.000453333
27.	98 C	17450	eksperymentalna (CYKORIA)	0.000525602
28.	99 C	26950	eksperymentalna (CYKORIA)	0.000409574
29.	100 C	40700	eksperymentalna (CYKORIA)	0.000211979

## Sheet: Total_Methano
Total Methanogenes
L.P.	Nazwa próby	Concentration	Rodzaj próby	TotalMethano/16 S V4			Kontrola	Cynk	Cykoria
1.	70 K	7630000	kontrolna	0.0893443			0.044299	0.0309175	0.0913665
2.	71 K	4045000	kontrolna	0.0716563
3.	72 K	3545000	kontrolna	0.0262593
4.	73 K	2475000	kontrolna	0.0460037
5.	74 K	3100000	kontrolna	0.0348119
6.	75 K	3645000	kontrolna	0.0353883
7.	76 K	4740000	kontrolna	0.0373228
8.	77 K	4085000	kontrolna	0.041221
9.	78 K	2410000	kontrolna	0.040301
10.	79 K	1305000	kontrolna	0.0206815
11.	51 Zn	3835000	eksperymentalna (CYNK)	0.0470841
12.	52 Zn	2240000	eksperymentalna (CYNK)	0.0427073
13.	53 Zn	1575000	eksperymentalna (CYNK)	0.0215901
14.	54 Zn	907500	eksperymentalna (CYNK)	0.0160904
15.	55 Zn	2365000	eksperymentalna (CYNK)	0.0346266
16.	56 Zn	988500	eksperymentalna (CYNK)	0.0118596
17.	57 Zn	1675000	eksperymentalna (CYNK)	0.0193306
18.	58 Zn	3230000	eksperymentalna (CYNK)	0.034527
19.	59 Zn	2355000	eksperymentalna (CYNK)	0.0448999
20.	60 Zn	3655000	eksperymentalna (CYNK)	0.0364589
21.	92 C	2000000	eksperymentalna (CYKORIA)	0.0838574
22.	93 C	3390000	eksperymentalna (CYKORIA)	0.101497
23.	94 C	846000	eksperymentalna (CYKORIA)	0.00505075
24.	95 C	1530000	eksperymentalna (CYKORIA)	0.050495
25.	96 C	1600000	eksperymentalna (CYKORIA)	0.369515
26.	97 C	1047500	eksperymentalna (CYKORIA)	0.0214872
27.	98 C	5150000	eksperymentalna (CYKORIA)	0.15512
28.	99 C	2085000	eksperymentalna (CYKORIA)	0.0316869
29.	100 C	689000	eksperymentalna (CYKORIA)	0.00358854
