# Supplementary material for: Effect of zinc oxide nanoparticle supplementation on parasite infection and rumen environment of grazing lambs
Source: Front Vet Sci. 2025 Oct 30;12:1684585. doi: 10.3389/fvets.2025.1684585 (PMC12611691; doi:10.3389/fvets.2025.1684585)
Supplement: Supplementary file 3 [file Table_3.xlsx]

## Sheet: Údaje
ID	Druh	LIECIVOST	Kontrola	Čakanka	Zinok	SLOV_NAZOV	ZIV_FORMA	SYNANTROPN	TOXICITA	KRM_HODN	MED_NEKTAR	MED_MEDOV	MED_PEL	Poschodie
1	Relevé number		6000	6002	6001	Číslo zápisu
2	Year		2024	2024	2024	rok
3	Month		06	06	06	mesiac
4	Day		19	19	19	deň
5	Date (year/month/day)		20240619	20240619	20240619	Dátum
6	Relevé area (m2)		25.00	25.00	25.00	plocha zápisu v m2
7	Altitude (m)		346	327	351	nadmorská výška /m/
8	Aspect (degrees)		90	90	90	orientácia (stupne)
9	Slope (degrees)		17	3	5	sklon (stupne)
10	Cover herb layer (%)		70	90	70	Pokryvnosť bylinného poschodia /%/
11	Cover moss layer (%)		0	0	0	Pokryvnosť machového poschodia /%/
12	Orography		440	440	440	Orografický celok
13	Locality		Petrovce 32, úplne v hornej časti svahu	Petrovce 32, na prvej terase v ovocnom sade	Petrovce 32, záhumienok úplne v hornej časti svahu	lokalita
14	Field number		1	3	2	číslo zápisu v teréne
15	Number of species		59	55	49	Počet druhov v zápise
16
17	Achillea millefolium	3	4	2	2	rebricek obycajny	h	B	A	5	1	0	1	hl
18	Agrimonia eupatoria	3	2	2	4	repik lekarsky	h,g	B2	0	0	2		2	hl
19	Agrostis capillaris		4	2	6	psincek tenucky	h	B2	A	3				hl
20	Anthoxanthum odoratum		5	5	.	tomka vonava	h	AB	1	2				hl
21	Arabis hirsuta		2	.	.	arabkovka chlpata			2	1	2		1	hl
22	Arrhenatherum elatius		5	4	4	ovsik obycajny	h	AB	A	4			2	hl
23	Betonica officinalis	2	6	.	6	betonika lekarska	h	A	0	1	2		1	hl
24	Betula pendula	3	1	.	.	breza previsnuta	p,mp	A	A	0		0	0	hl
25	Briza media		2	4	2	traslica prostredna	h	A	0	32				hl
26	Calamagrostis epigejos		2	.	m3	smlz kroviskovy	h,g	B2	A	0				hl
27	Campanula patula		2	2	2	zvoncek konaristy	h	AB	0	21	2		2	hl
28	Carex species		4	2	m2	ostrica								hl
29	Centaurea jacea	1	4	2	.	nevädza lúčna	h	A	0	21	3		2	hl
30	Centaurium erythraea	3	1	.	.	zemezlc mensia	h	A	0	21				hl
31	Clinopodium vulgare		2	.	2	jarva obycajna	h	B1	0	1	2		1	hl
32	Euphorbia cyparissias	1	2	.	4	mliečnik chvojkový	h	B2	2	-3				hl
33	Festuca rubra		5	5	6	kostrava cervena	h	AB	A	31			2	hl
34	Filago vulgaris		5	.	.	bielolist obycajny	t	B	0	0	1		1	hl
35	Fragaria viridis	3	5	.	4	jahoda travnicova	h	A	0	21	2		2	hl
36	Galium mollugo		4	4	4	dubravec makky	h	A	1	21	1		1	hl
37	Galium verum	1	2	.	4	dubravec syridlovy	h	A B	1	21	2		1	hl
38	Hieracium sabaudum		2	.	2	jastrabnik savojsky	h	A	0	1				hl
39	Holcus lanatus		2	5	.	medunok vlnaty	h	A	A	21				hl
40	Hypericum perforatum	3	4	.	.	lubovnik bodkovany	h	AB	2	-2			2	hl
41	Inula salicina		2	.	.	oman vrbolisty	h	A	0	1				hl
42	Knautia arvensis	1	2	2	2	chrastavec rolny	h	A B	0	1	3		1	hl
43	Leontodon autumnalis		2	6	.	pupavec jesenny	h	AB	A	43	2		1	hl
44	Leucanthemum vulgare	1	2	.	.	margareta biela	h	AB2	A	1	1		1	hl
45	Lotus corniculatus		4	2	2	ladenec rozkaty	h	B2	0	53	2		1	hl
46	Luzula campestris		2	2	2	chlapana polna	h	A	0	1				hl
47	Lysimachia nummularia	1	4	4	2	cerkac peniaztekovy	ch	B	0	1	1		2	hl
48	Medicago falcata		4	.	2	lucerna kosakovita	h	B2	0	4	2		2	hl
49	Myosotis arvensis		2	.	.	nezabudka rolna	t,h	B2	0	1	1		1	hl
50	Pimpinella saxifraga	3	2	.	.	bedrovnik lomikamenovy	h	AB	0	43	1		1	hl
51	Plantago lanceolata	3	2	2	2	skorocel kopijovity	h	B2	A	53			3	hl
52	Plantago media	1	2	.	.	skorocel prostredny	h	AB	0	1			2	hl
53	Poa angustifolia		2	4	2	lipnica uzkolista	h,g	A	A	4				hl
54	Polygala vulgaris	1	4	2	2	horcinka obycajna	h,ch	A	0	21	1		1	hl
55	Potentilla erecta	3	4	2	4	natrznik vzpriameny	h	A	1	1	2		1	hl
56	Prunella vulgaris	2	4	5	.	ciernohlavok obycajny	h	B2	0	1	2		2	hl
57	Cerasus avium	1	1	.	2	ceresna vtacia	p	A2	0	2	4	3	4	hl
58	Quercus pedunculiflora		1	.	.	dub sivy	p	A	0	0		2	2	t1
59	Ranunculus polyanthemos		2	2	m2	iskernik nebadany	h	A	2	0	2		2	hl
60	Rosa canina	3	1	.	.	ruža šípová	np	B2	A	-1	1			hl
61	Rumex acetosa	1	2	2	2	štiav lúčny	h		1	2			2	hl
62	Salvia verticillata		5	.	.	salvia praslenata	h	B2	1	0	3		1	hl
63	Senecio jacobaea	1	2	.	.	starcek Jakubov	h	B2	2	-3	2		2	hl
64	Silene vulgaris	1	2	.	.	silenka obycajna			0	21	3		2	hl
65	Solidago virgaurea	3	2	.	.	zlatobyl obycajna	h	A	1	0	2		2	hl
66	Thymus pulegioides	1	4	.	5	duska vajcovita	ch	B1	0	1				hl
67	Trifolium ochroleucon		2	.	.	datelina bledozlta	h	A	0	2	2		2	hl
68	Trifolium pratense	1	2	2	2	datelina lucna	h	A-D	0	5	3		3	hl
69	Trifolium repens	2	2	6	5	datelina plaziva	h	B2	0	5	4		3	hl
70	Trifolium medium		2	.	2	datelina prostredna	h		0	4	1		2	hl
71	Trisetum flavescens		4	5	5	trojstet zltkasty	h	A	1	42			2	hl
72	Veronica chamaedrys	1	2	4	.	veronika obycajna	ch	B2	0	1	1		1	hl
73	Viola canina		4	2	.	fialka psia	h	A	0	1	2		1	hl
74	Viola hirta		2	.	2	fialka srstnata	h	A	0	1	1		1	hl
75	Coronilla varia	1	4	.	2	ranostaj pestry	h	B2	2	-1	2		1	hl
76	Acer campestre	0	.	.	1	javor polny	np	A	0	1	2	1	0	hl
77	Brachypodium pinnatum		.	2	2	mrvica perista	h,ch	AB	0	1				hl
78	Carpinus betulus		m1	.	1	hrab obycajny	np	A	A	2		2	2	hl
79	Corylus avellana	1	m2	.	2	lieska obycajna	p	A	A	1		2	2	hl
80	Cruciata glabra		.	2	2	krizavka jarna	h	A	0	1	1		1	hl
81	Daucus carota	1	.	.	2	mrkva obycajna	t	B2C	A	21	2		1	hl
82	Filipendula ulmaria	2	.	.	4	tuzobnik brestovy	h	A	0	2	2		2	hl
83	Filipendula vulgaris	1	.	.	4	tuzobnik obycajny	h	A	0	1	1		1	hl
84	Helianthemum nummularium	1	m2	.	2	devatornik peniaztekovy			0	1			2	hl
85	Hieracium pilosella	1	m3	.	4	chlpánik obyčajný	h	AB	0	3				hl
86	Juglans regia		m1	2	1	orech kráľovský	mp	C						hl
87	Potentilla recta		.	.	1	natrznik priamy	h	B2	0	0	1		1	hl
88	Quercus robur		.	.	1	dub letný	mp	A						t1
89	Rosa species		.	.	1	ruža								hl
90	Silene nutans		.	.	1	silenka ovisnuta	h		0	21				hl
91	Vicia cracca	1	.	2	2	vika vtacia	h	B2	0	3	1		1	hl
92	Trifolium campestre		.	.	2	datelina	t	B2	0	4	2		1	hl
93	Ajuga reptans	1	.	5	.	zbehovec plazivy	h	B2	0	1	2		1	hl
94	Alchemilla species		.	2	.	alchemilka								hl
95	Allium oleraceum		.	2	.	cesnak plany	g	B2	1	-2				hl
96	Astrantia major	1	.	4	.	jarmanka vacsia	h		0	0	1		1	hl
97	Carex pallescens		.	2	.	ostrica bleda	h	A	1	2				hl
98	Carex sylvatica		.	2	.	ostrica lesna	h	A	1	2				hl
99	Crataegus monogyna		.	1	m1	hloh jednosemenný	p	A						hl
100	Crepis setosa		.	2	.	skarda stetinata	t	BCD	0	1				hl
101	Dactylis glomerata		.	2	m2	reznacka lalocnata	h	B2	A	4			2	hl
102	Festuca pratensis		.	4	.	kostrava lucna	h	B2	A	5			2	hl
103	Geranium phaeum		.	4	.	pakost hnedocerveny	h	A	0	0	3		2	hl
104	Geranium pratense	1	m2	5	m2	pakost lucny	h	A	0	1	3		2	hl
105	Heracleum sphondylium	1	.	2	.	bolsevnik borscovy	h	AB	A	42	3		2	hl
106	Lathyrus pratensis	1	.	2	.	hrachor lucny	h	A	0	42	2		1	hl
107	Leontodon hispidus		.	2	.	pupavec srstnaty	h	BA	0	43	1		1	hl
108	Malus domestica		.	2	.	jabloň domáca	mp	C						hl
109	Medicago lupulina		.	2	.	lucerna datelinova	h,t	B2	0	5	3	0	2	hl
110	Prunus domestica		.	1	.	slivka domáca	p	C						hl
111	Ranunculus acris	1	.	2	.	iskernik prudky	h	B2A	3	-1	1		2	hl
112	Scirpus sylvaticus		.	2	.	skripina lesna	g	A	0	1				hl
113	Vicia sepium		.	2	.	vika plotna	h	AB	0	43	2		1	hl
114	Mimo zápisy
116	Aegopodium podagraria	2		m3		kozonoha hostcova	h	B2	0	2				hl
117	Asarum europaeum	2		m2		kopitnik europsky	h	A	2	-2				hl
118	Astragalus glycyphyllos	1	m2			kozinec sladkolisty	h	B2	0	21	1		1	hl
119	Cirsium vulgare		m1	m2		pichliac obycajny	h	B2	1	0	2		2	hl
120	Crepis biennis			m2		skarda dvojrocna	h	B2	0	42	1		1	hl
121	Dorycnium herbaceum		m3			ďatelinovec bylinný								hl
122	Fragaria vesca	3		m3		jahoda obycajna	h	A	A	21	1		2	hl
123	Genista tinctoria	1	m2			krucinka farbiarska			1	-1	1		2	hl
124	Geum urbanum	2			m2	kuklik mestsky	h	B23	0	1	1		2	hl
125	Glechoma hederacea	2		m2		zadusnik brectanovity	h,g	B2	2	0	2		1	hl
126	Hypochoeris radicata		m2			prasatnik kratkokorenovy	h	A	0	1	1		1	hl
127	Chaerophyllum hirsutum				m2	krkoska chlpata	h	B2	0	21				hl
128	Lychnis flos-cuculi			m2		kukucka lucna	h		1	1	2		1	hl
129	Melampyrum nemorosum				m1	cermel hajny	t	AB	1	-1				hl
130	Origanum vulgare	2	m2			pamajoran obycajny	h	B2	0	1	4		2	hl
131	Pseudolysimachion orchideum		m2			veronikovec dlholisty	h	A	0	1	2		1	hl
132	Ranunculus acris	1			m2	iskernik prudky	h	B2A	3	-1	1		2	hl
133	Sedum sexangulare				m2	rozchodnik sestradovy	ch	B2	0	1	1		1	hl
134	Stenactis annua		m2			hviezdnik rocny	t	D2b	0	1				hl
135	Matricaria perforata			m1		parumanček nevoňavý	t	C						hl
136	Urtica dioica	3		m2	m2	prhlava dvojdoma	h	B2	A	1				hl
137
138	Mokaďná časť
139	Lysimachia vulgaris	1			m4	cerkac obycajny	h	A	0	1	1		2	hl
140	Scirpus sylvaticus				m4	skripina lesna	g	A	0	1				hl
141	Eriophorum latifolium				m3	papernik sirokolisty	h	A	0	1				hl
142	Allium oleraceum				m1	cesnak plany	g	B2	1	-2				hl
143	Ajuga reptans	1			m2	zbehovec plazivy	h	B2	0	1	2		1	hl
144	Juncus inflexus				m2	sitina siva	h	A	2	0				hl
145	Carex distans				m3	ostrica vzdialena	h	A	1	1				hl
146	Carex hirta				m2	ostrica srstnata	h,g	B2	1	2				hl
147	Equisetum palustre				m2	praslicka mociarna	g	A	3	-3				hl
148	Cirsium oleraceum	1			m2	pichliac zelinovy	h	AB	0	31	3		2	hl
149	Lythrum salicaria	1			m3	vebica vrbolista	h	AB	0	1	3	0	2	hl
150	Lysimachia nummularia	1			m3	cerkac peniaztekovy	ch	B	0	1	1		2	hl
151	Juncus articulatus				m3	sitina clankovita	h	A	0	1				hl
152	Tussilago farfara	3			m2	podbel liecivy	g	B2	0	0	2		2	hl
153	Potentilla reptans	1			m2	natrznik plazivy	h	B23	0	1	1		1	hl
154
155	Čakanková časť
156	Cichorium intybus	2		m4		cakanka obycajna	h	B2C	1	23	3		2	hl
157	Trifolium repens	2		m4		datelina plaziva	h	B2	0	5	4		3	hl
158	Leontodon autumnalis			m2		pupavec jesenny	h	AB	A	43	2		1	hl
159	Cerastium holosteoides			m2		rozec obycajny	ch		0	2	1		1	hl
160	Medicago lupulina			m2		lucerna datelinova	h,t	B2	0	5	3	0	2	hl
161	Trifolium pratense	1		m2		datelina lucna	h	A-D	0	5	3		3	hl
162	Myosotis arvensis			m2		nezabudka rolna	t,h	B2	0	1	1		1	hl
163	rumex obtusifolius	1		m2		stiavec tupolisty			1	1				hl
164	Ranunculus acris	1		m2		iskernik prudky	h	B2A	3	-1	1		2	hl
165	Plantago major	1		m2		skorocel vacsi	h	BCD	A	1			2	hl
166	Lotus corniculatus			m2		ladenec rozkaty	h	B2	0	53	2		1	hl
167	Taraxacum officinale agg.	3		m2		pupava lekarska	h	B2	A	53	3		4	hl

## Sheet: Vysvetlivky
Stupnica fytocenologické zápisy					Jurko, A., 1990: Ekologické a socioekonomické hodnotenie vegetácie. - Príroda, Bratislava, 195 pp.
1	1-2 jedince
2	viac jedincov, pokryvnosť do 1%		LIECIVOST	Liečivosť	1-druhy, využ. v homeopatii a ľudovej medicíne; 2 - uznané a normované drogy; 3 - oficinálne podľa liekopisu
3	pokryvnosť 1-5 %, málo jedincov		ZIV_FORMA	Životná forma sen.Raunkiaer	T - terofyt; Ch - chamaefyt; H - hemikryptofyt; HH - helofyt a hydrofyt; G - geofyt; E - epifyt; P - fanerofyt; NP - nanofanerofyt; MP - makrofanerofyt
4	pokryvnosť 1-5 %, veľa jedincov		SYNANTRNOV	Synantropnosť/prirodzenosť	A - proantropofyty (pôvodné druhy); B - apofyty; B1-apofyty (hlavne prirodzené spoločenstvá); B2 - apofyty (prirodzené aj synantropné spol.) B3 - apofyty (hlavne synantropné sp.); B4 - apofyty pestované; C - archeofyty; D - neofyty; D1 - epekofyty; D2 - agriofyty D2b - agriofyty invázne; E - efemérofyty; F - nejasné zaradenie; F1 - C alebo D; F2 - B alebo C; F3 - B, C alebo D; F4 - D alebo E ; F5…
5	pokryvnosť 5-12,5 %		TOXICITA	Toxicita rastlinných orgánov	1 - potenciálna. fakultatívna, al. čiastočne škodlivá; a - alergénna; 2 - škodlivá až mierne otravná; 3 - toxická ;
6	pokryvnosť 12,5-25 %		KRM_HODN	Kŕmna hodnota	1 - podradná; 2 - nízka až stredná; 3 - dobrá; 4 - veľmi dobrá; 5 - výborná; -1 - nevhodná; -2 - škodlivá; -3 - veľmi škodlivá ;
7	pokryvnosť 25-50 %		MED_NEKTAR	Medonosnosť - nektár	1 - slabá; 2 - stredná; 3 - dobrá; 4 - veľmi dobrá ;
8	pokryvnosť 50-75 %		MED_MEDOV	Medonosnosť - medovica	1 - slabá; 2 - stredná; 3 - dobrá; 4 - veľmi dobrá ;
9	pokryvnosť 75-100 %		MED_PEL	Medonosnosť - peľ	1 - slabá; 2 - stredná; 3 - dobrá; 4 - veľmi dobrá ;
Druhy mimo zápis
m1	druh zriedkavý, výskyt jedného alebo niekoľko málo exemplárov
m2	druh málo početný, zvyčajne sa vyskytujúci roztrúsene
m3	druh bežný
m4	druh v poraste hojný alebo dominantný
m5	druh, vytvárajúci v danom poschodí monokultúrny porast
Poschodia
t1	stromové poschodie
hl	bylinné poschodie
